# Supplementary material for: pAKT pathway activation is associated with PIK3CA mutations and good prognosis in luminal breast cancer in contrast to p-mTOR pathway activation
Source: NPJ Breast Cancer. 2019 Jan 31;5:7. doi: 10.1038/s41523-019-0102-1 (PMC6355773; doi:10.1038/s41523-019-0102-1)
Supplement: Supplementary file 3 — Supplementary Data [file 41523_2019_102_MOESM3_ESM.xlsx]

## Sheet: Sheet1
ABCA8	1	14-3-3_epsilon
DARC	1	14-3-3_epsilon
LAMA2	1	14-3-3_epsilon
TSPAN7	1	14-3-3_epsilon
HBD	1	14-3-3_epsilon
HBB	1	14-3-3_epsilon
EFCBP1	1	14-3-3_epsilon
LEP	1	14-3-3_epsilon
EMCN	1	14-3-3_epsilon
PLD1	1	14-3-3_epsilon
EBF3	1	14-3-3_epsilon
FABP4	1	14-3-3_epsilon
C7	1	14-3-3_epsilon
IL33	1	14-3-3_epsilon
GEM	1	14-3-3_epsilon
TMEM100	1	14-3-3_epsilon
PDK4	1	14-3-3_epsilon
IGSF10	1	14-3-3_epsilon
TSHZ2	1	14-3-3_epsilon
TMEM22	1	14-3-3_epsilon
C6	1	14-3-3_epsilon
AQP1	1	14-3-3_epsilon
MFAP4	1	14-3-3_epsilon
EDG1	1	14-3-3_epsilon
TPO	1	14-3-3_epsilon
PDE1A	1	14-3-3_epsilon
ADH1B	1	14-3-3_epsilon
GIPC2	1	14-3-3_epsilon
C18orf34	1	14-3-3_epsilon
IGF1	1	14-3-3_epsilon
SAA2	1	14-3-3_epsilon
RHOJ	1	14-3-3_epsilon
PLIN	1	14-3-3_epsilon
SH3KBP1	1	14-3-3_epsilon
BACH2	1	14-3-3_epsilon
PAMCI	1	14-3-3_epsilon
JAM3	1	14-3-3_epsilon
PLCL2	1	14-3-3_epsilon
C10orf10	1	14-3-3_epsilon
PER1	1	14-3-3_epsilon
LPL	1	14-3-3_epsilon
CASQ2	1	14-3-3_epsilon
ARHGAP24	1	14-3-3_epsilon
PCOLCE2	1	14-3-3_epsilon
C2orf32	1	14-3-3_epsilon
PTPRB	1	14-3-3_epsilon
CDK6	1	14-3-3_epsilon
FILIP1	1	14-3-3_epsilon
CIDEA	1	14-3-3_epsilon
ELTD1	1	14-3-3_epsilon
CH25H	1	14-3-3_epsilon
CD36	1	14-3-3_epsilon
AOC3	1	14-3-3_epsilon
C13orf33	1	14-3-3_epsilon
EGR2	1	14-3-3_epsilon
FLRT2	1	14-3-3_epsilon
PMP22	1	14-3-3_epsilon
ADIPOQ	1	14-3-3_epsilon
PELI2	1	14-3-3_epsilon
SPRY2	1	14-3-3_epsilon
ITIH5	1	14-3-3_epsilon
G0S2	1	14-3-3_epsilon
HTR2B	1	14-3-3_epsilon
ASPA	1	14-3-3_epsilon
LCN6	1	14-3-3_epsilon
KCTD12	1	14-3-3_epsilon
GPX3	1	14-3-3_epsilon
LHFP	1	14-3-3_epsilon
FAM89A	1	14-3-3_epsilon
CYYR1	1	14-3-3_epsilon
GNG11	1	14-3-3_epsilon
FBLN5	1	14-3-3_epsilon
DFNA5	1	14-3-3_epsilon
APOD	1	14-3-3_epsilon
PTX3	1	14-3-3_epsilon
SAA1	1	14-3-3_epsilon
EGFR	1	14-3-3_epsilon
EIF4EBP1	1	4E-BP1_pT37
JUNB	-1	4E-BP1_pT37
NLGN4X	-1	4E-BP1_pT37
DUSP1	-1	4E-BP1_pT37
GCSH	1	4E-BP1_pT37
DDHD2	1	4E-BP1_pT37
ATP6V1C1	1	4E-BP1_pT37
LSM1	1	4E-BP1_pT37
BRF2	1	4E-BP1_pT37
ARID5A	-1	4E-BP1_pT37
RAMP1	1	4E-BP1_pT37
PPAPDC1B	1	4E-BP1_pT37
RAB11FIP1	1	4E-BP1_pT37
RP13-347D8.3	-1	4E-BP1_pT37
EIF4EBP1	1	4E-BP1_pT70
AURKA	1	4E-BP1_pT70
METTL2B	1	4E-BP1_pT70
KIF18A	1	4E-BP1_pT70
CHCHD3	1	4E-BP1_pT70
GGH	1	4E-BP1_pT70
PAPLN	-1	4E-BP1_pT70
CENPA	1	4E-BP1_pT70
ARID5A	-1	4E-BP1_pT70
DCC1	1	4E-BP1_pT70
COQ2	1	4E-BP1_pT70
INTS2	1	4E-BP1_pT70
ITFG1	1	4E-BP1_pT70
MAD2L1	1	4E-BP1_pT70
SLC25A13	1	4E-BP1_pT70
RBL1	1	4E-BP1_pT70
COL14A1	-1	4E-BP1_pT70
KIFC2	1	4E-BP1_pT70
SPAG5	1	4E-BP1_pT70
SQLE	1	4E-BP1_pT70
SORBS1	-1	4E-BP1_pT70
CDC25A	1	4E-BP1_pT70
CTNNBL1	1	4E-BP1_pT70
GLTSCR2	-1	4E-BP1_pT70
C6orf189	-1	4E-BP1_pT70
METTL2A	1	4E-BP1_pT70
C20orf20	1	4E-BP1_pT70
RAD54B	1	4E-BP1_pT70
IL33	-1	4E-BP1_pT70
PSMD1	1	4E-BP1_pT70
RPL12	-1	4E-BP1_pT70
MGC24125	1	4E-BP1_pT70
PRC1	1	4E-BP1_pT70
PIR	1	4E-BP1_pT70
LOC283871	1	4E-BP1_pT70
FAM83D	1	4E-BP1_pT70
C11orf80	1	4E-BP1_pT70
ATAD2	1	4E-BP1_pT70
DONSON	1	4E-BP1_pT70
CX3CR1	-1	4E-BP1_pT70
NAV2	-1	4E-BP1_pT70
BTG2	-1	4E-BP1_pT70
KIF23	1	4E-BP1_pT70
C18orf24	1	4E-BP1_pT70
CDCA5	1	4E-BP1_pT70
RPLP1	-1	4E-BP1_pT70
VBP1	1	4E-BP1_pT70
RHOJ	-1	4E-BP1_pT70
CYYR1	-1	4E-BP1_pT70
C1orf135	1	4E-BP1_pT70
DYNC2H1	-1	4E-BP1_pT70
ORC6L	1	4E-BP1_pT70
CCNA2	1	4E-BP1_pT70
MYBPC1	-1	4E-BP1_pT70
C6orf145	-1	4E-BP1_pT70
PNRC1	-1	4E-BP1_pT70
MLF1IP	1	4E-BP1_pT70
ADRB2	-1	4E-BP1_pT70
PIGU	1	4E-BP1_pT70
NSUN5C	1	4E-BP1_pT70
TXNIP	-1	4E-BP1_pT70
CDKN3	1	4E-BP1_pT70
PCMT1	1	4E-BP1_pT70
C8orf33	1	4E-BP1_pT70
NEIL3	1	4E-BP1_pT70
PDHX	1	4E-BP1_pT70
GNB2L1	-1	4E-BP1_pT70
HRAS	1	4E-BP1_pT70
C16orf80	1	4E-BP1_pT70
GPSM2	1	4E-BP1_pT70
CEP55	1	4E-BP1_pT70
INTS8	1	4E-BP1_pT70
CD34	-1	4E-BP1_pT70
BRD7	1	4E-BP1_pT70
E2F1	1	4E-BP1_pT70
ZNF132	-1	4E-BP1_pT70
KIF15	1	4E-BP1_pT70
CYSLTR1	-1	4E-BP1_pT70
E2F8	1	4E-BP1_pT70
TPX2	1	4E-BP1_pT70
COX18	1	4E-BP1_pT70
C13orf3	1	4E-BP1_pT70
DMD	-1	4E-BP1_pT70
DEPDC1	1	4E-BP1_pT70
CLSPN	1	4E-BP1_pT70
RAI2	-1	4E-BP1_pT70
TCF7L2	-1	4E-BP1_pT70
TMEM70	1	4E-BP1_pT70
LCN6	-1	4E-BP1_pT70
DNAJA2	1	4E-BP1_pT70
IYD	1	4E-BP1_pT70
MEOX1	-1	4E-BP1_pT70
CTSL2	1	4E-BP1_pT70
BMX	-1	4E-BP1_pT70
DSN1	1	4E-BP1_pT70
DDIT3	1	4E-BP1_pT70
RECQL4	1	4E-BP1_pT70
BIRC5	1	4E-BP1_pT70
PALMD	-1	4E-BP1_pT70
RRM1	1	4E-BP1_pT70
FANCI	1	4E-BP1_pT70
ZBTB20	-1	4E-BP1_pT70
SNF8	1	4E-BP1_pT70
CCNE2	1	4E-BP1_pT70
IDI2	1	4E-BP1_pT70
TEKT3	-1	4E-BP1_pT70
RPL37	-1	4E-BP1_pT70
LIMS2	-1	4E-BP1_pT70
IDH3A	1	4E-BP1_pT70
PBK	1	4E-BP1_pT70
TOM1L2	-1	4E-BP1_pT70
LRRC48	-1	4E-BP1_pT70
UBE2C	1	4E-BP1_pT70
CDC6	1	4E-BP1_pT70
BLM	1	4E-BP1_pT70
INTS9	-1	4E-BP1_pT70
TSPAN17	1	4E-BP1_pT70
SMARCA2	-1	4E-BP1_pT70
ALDH1A3	-1	4E-BP1_pT70
LAMA2	-1	4E-BP1_pT70
RPS27	-1	4E-BP1_pT70
WDR67	1	4E-BP1_pT70
FILIP1	-1	4E-BP1_pT70
PGAM1	1	4E-BP1_pT70
RAD51	1	4E-BP1_pT70
MCM4	1	4E-BP1_pT70
PPIAL4	1	4E-BP1_pT70
PTTG2	1	4E-BP1_pT70
ITIH5	-1	4E-BP1_pT70
NDC80	1	4E-BP1_pT70
MCM10	1	4E-BP1_pT70
B9D2	-1	4E-BP1_pT70
DARC	-1	4E-BP1_pT70
ABHD11	1	4E-BP1_pT70
EZH2	1	4E-BP1_pT70
MRPS7	1	4E-BP1_pT70
TMEM68	1	4E-BP1_pT70
UNG	1	4E-BP1_pT70
WBSCR22	1	4E-BP1_pT70
BUB1B	1	4E-BP1_pT70
GFRA2	-1	4E-BP1_pT70
MASTL	1	4E-BP1_pT70
AZIN1	1	4E-BP1_pT70
YWHAZ	1	4E-BP1_pT70
STIL	1	4E-BP1_pT70
TTC26	1	4E-BP1_pT70
WDR51A	1	4E-BP1_pT70
SLMO1	1	4E-BP1_pT70
FLRT2	-1	4E-BP1_pT70
YME1L1	1	4E-BP1_pT70
ZNF395	-1	4E-BP1_pT70
MFAP4	-1	4E-BP1_pT70
C16orf77	-1	4E-BP1_pT70
IDI1	1	4E-BP1_pT70
DICER1	-1	4E-BP1_pT70
MELK	1	4E-BP1_pT70
MOCS3	1	4E-BP1_pT70
C20orf24	1	4E-BP1_pT70
RFC2	1	4E-BP1_pT70
SHCBP1	1	4E-BP1_pT70
UBXD3	-1	4E-BP1_pT70
POGZ	-1	4E-BP1_pT70
AIFM1	1	4E-BP1_pT70
COL4A5	-1	4E-BP1_pT70
SCN4B	-1	4E-BP1_pT70
CDCA8	1	4E-BP1_pT70
COPS6	1	4E-BP1_pT70
PSMC3	1	4E-BP1_pT70
FEN1	1	4E-BP1_pT70
GDF10	-1	4E-BP1_pT70
POLR2K	1	4E-BP1_pT70
E2F2	1	4E-BP1_pT70
LOC388335	-1	4E-BP1_pT70
MTFR1	1	4E-BP1_pT70
RPL26	-1	4E-BP1_pT70
RASL11A	-1	4E-BP1_pT70
AQP1	-1	4E-BP1_pT70
THBD	-1	4E-BP1_pT70
UBE2T	1	4E-BP1_pT70
CYC1	1	4E-BP1_pT70
CDC45L	1	4E-BP1_pT70
LTF	-1	4E-BP1_pT70
C17orf71	1	4E-BP1_pT70
C8orf30A	1	4E-BP1_pT70
RAD54L	1	4E-BP1_pT70
NUSAP1	1	4E-BP1_pT70
FUSIP1	1	4E-BP1_pT70
SLC35B1	1	4E-BP1_pT70
PLEKHK1	1	4E-BP1_pT70
XK	1	4E-BP1_pT70
SPRR3	1	4E-BP1_pT70
POLQ	1	4E-BP1_pT70
SGMS1	-1	4E-BP1_pT70
C14orf68	1	4E-BP1_pT70
NDUFAB1	1	4E-BP1_pT70
CD44	-1	4E-BP1_pT70
BOC	-1	4E-BP1_pT70
KIF4A	1	4E-BP1_pT70
PSMD12	1	4E-BP1_pT70
GLI1	-1	4E-BP1_pT70
PTPRB	-1	4E-BP1_pT70
SCARA5	-1	4E-BP1_pT70
BRF2	1	4E-BP1_pT70
CENPI	1	4E-BP1_pT70
OIP5	1	4E-BP1_pT70
C15orf42	1	4E-BP1_pT70
MYBL2	1	4E-BP1_pT70
POLG	1	4E-BP1_pT70
CFDP1	1	4E-BP1_pT70
FLJ39822	-1	4E-BP1_pT70
SCNN1B	1	4E-BP1_pT70
SPC25	1	4E-BP1_pT70
TK1	1	4E-BP1_pT70
EGR1	-1	4E-BP1_pT70
GCH1	1	4E-BP1_pT70
LAMB3	-1	4E-BP1_pT70
UTP18	1	4E-BP1_pT70
SPARCL1	-1	4E-BP1_pT70
KIF11	1	4E-BP1_pT70
FOXM1	1	4E-BP1_pT70
ARID5B	-1	4E-BP1_pT70
WDSOF1	1	4E-BP1_pT70
FCGBP	-1	4E-BP1_pT70
TINP1	-1	4E-BP1_pT70
FMO5	-1	4E-BP1_pT70
DDX39	1	4E-BP1_pT70
C1orf165	-1	4E-BP1_pT70
MKNK2	-1	4E-BP1_pT70
PPIA	1	4E-BP1_pT70
SLC16A8	-1	4E-BP1_pT70
PCNA	1	4E-BP1_pT70
SLMO2	1	4E-BP1_pT70
C7orf50	1	4E-BP1_pT70
CENPE	1	4E-BP1_pT70
SNRPB2	1	4E-BP1_pT70
NTRK3	-1	4E-BP1_pT70
RPL7A	-1	4E-BP1_pT70
SLIT2	-1	4E-BP1_pT70
ADRM1	1	4E-BP1_pT70
C16orf59	1	4E-BP1_pT70
SPTBN2	1	4E-BP1_pT70
FAM136A	1	4E-BP1_pT70
2003-09-01	1	4E-BP1_pT70
PLK1	1	4E-BP1_pT70
ITM2A	-1	4E-BP1_pT70
B3GNT4	1	4E-BP1_pT70
DKFZp762E1312	1	4E-BP1_pT70
ARPC5L	1	4E-BP1_pT70
GSG1	1	4E-BP1_pT70
MRPS23	1	4E-BP1_pT70
CTSA	1	4E-BP1_pT70
TCEB1	1	4E-BP1_pT70
TPD52L2	1	4E-BP1_pT70
HOXA7	-1	4E-BP1_pT70
FLJ25476	-1	4E-BP1_pT70
ZWINT	1	4E-BP1_pT70
FAM91A1	1	4E-BP1_pT70
TMEM184A	1	4E-BP1_pT70
SLFN5	-1	4E-BP1_pT70
NKAP	1	4E-BP1_pT70
DIRAS3	-1	4E-BP1_pT70
NUDT1	1	4E-BP1_pT70
C7orf44	1	4E-BP1_pT70
CCT6A	1	4E-BP1_pT70
ATP6V1C1	1	4E-BP1_pT70
NIBP	1	4E-BP1_pT70
PSMC5	1	4E-BP1_pT70
FBLIM1	-1	4E-BP1_pT70
C17orf44	-1	4E-BP1_pT70
ADCY4	-1	4E-BP1_pT70
TIE1	-1	4E-BP1_pT70
TSSC1	1	4E-BP1_pT70
FAM64A	1	4E-BP1_pT70
TMEM14A	1	4E-BP1_pT70
PCSK5	-1	4E-BP1_pT70
PIF1	1	4E-BP1_pT70
FGF2	-1	4E-BP1_pT70
RPS18	-1	4E-BP1_pT70
MTDH	1	4E-BP1_pT70
RPL13A	-1	4E-BP1_pT70
C12orf48	1	4E-BP1_pT70
RGS9BP	1	4E-BP1_pT70
ELN	-1	4E-BP1_pT70
IGF1	-1	4E-BP1_pT70
C21orf67	1	4E-BP1_pT70
KIF3C	1	4E-BP1_pT70
OAS3	1	4E-BP1_pT70
DDX27	1	4E-BP1_pT70
TNNT3	-1	4E-BP1_pT70
PTTG3	1	4E-BP1_pT70
MAP2K4	-1	4E-BP1_pT70
AQP9	1	4E-BP1_pT70
KIAA0460	-1	4E-BP1_pT70
ISLR2	-1	4E-BP1_pT70
ACOT7	1	4E-BP1_pT70
C17orf32	1	4E-BP1_pT70
SPAG1	1	4E-BP1_pT70
RPS15	-1	4E-BP1_pT70
PI4K2B	1	4E-BP1_pT70
RAPGEF4	-1	4E-BP1_pT70
ANKRD15	-1	4E-BP1_pT70
ATP5C1	1	4E-BP1_pT70
CHEK1	1	4E-BP1_pT70
RBM33	1	4E-BP1_pT70
LSM1	1	4E-BP1_pT70
TRIM36	1	4E-BP1_pT70
TAF11	1	4E-BP1_pT70
TALDO1	1	4E-BP1_pT70
ANXA3	-1	4E-BP1_pT70
PCM1	-1	4E-BP1_pT70
KNTC1	1	4E-BP1_pT70
TMC5	-1	4E-BP1_pT70
GPR56	1	4E-BP1_pT70
MBNL1	-1	4E-BP1_pT70
MND1	1	4E-BP1_pT70
SLC27A4	1	4E-BP1_pT70
CABLES2	1	4E-BP1_pT70
PRELID1	1	4E-BP1_pT70
WDR53	1	4E-BP1_pT70
LSM4	1	4E-BP1_pT70
HLF	-1	4E-BP1_pT70
CX3CL1	-1	4E-BP1_pT70
POP7	1	4E-BP1_pT70
2002-03-01	-1	4E-BP1_pT70
CISD2	1	4E-BP1_pT70
TEX261	1	4E-BP1_pT70
GPR172A	1	4E-BP1_pT70
ERCC6L	1	4E-BP1_pT70
NSUN5	1	4E-BP1_pT70
FLJ10292	1	4E-BP1_pT70
GOT1	1	4E-BP1_pT70
RPL34	-1	4E-BP1_pT70
EBF3	-1	4E-BP1_pT70
REEP6	-1	4E-BP1_pT70
EBP	1	4E-BP1_pT70
DNASE1	1	4E-BP1_pT70
FLJ16369	1	4E-BP1_pT70
RRAD	-1	4E-BP1_pT70
MNT	-1	4E-BP1_pT70
USP39	1	4E-BP1_pT70
CAV1	-1	4E-BP1_pT70
SUMO1P1	1	4E-BP1_pT70
STK32B	-1	4E-BP1_pT70
RNASEH1	1	4E-BP1_pT70
DYNLRB1	1	4E-BP1_pT70
EEF1E1	1	4E-BP1_pT70
GPT2	1	4E-BP1_pT70
TUBG1	1	4E-BP1_pT70
THUMPD1	-1	4E-BP1_pT70
PSMD14	1	4E-BP1_pT70
GOLPH3L	-1	4E-BP1_pT70
PDAP1	1	4E-BP1_pT70
ATOH7	1	4E-BP1_pT70
PUS3	-1	4E-BP1_pT70
TMEM47	-1	4E-BP1_pT70
GTSE1	1	4E-BP1_pT70
NEDD9	-1	4E-BP1_pT70
UBE2F	1	4E-BP1_pT70
SUV39H2	1	4E-BP1_pT70
XPOT	1	4E-BP1_pT70
DNM3	-1	4E-BP1_pT70
SEC61G	1	4E-BP1_pT70
RUNX1T1	-1	4E-BP1_pT70
FOS	-1	4E-BP1_pT70
LAMC2	-1	4E-BP1_pT70
MFSD3	1	4E-BP1_pT70
RBP5	-1	4E-BP1_pT70
EEF2	-1	4E-BP1_pT70
EFNA1	-1	4E-BP1_pT70
UBE2S	1	4E-BP1_pT70
PLK2	-1	4E-BP1_pT70
SH2D6	1	4E-BP1_pT70
RHBG	1	4E-BP1_pT70
NXNL2	-1	4E-BP1_pT70
TMEM111	1	4E-BP1_pT70
WDHD1	1	4E-BP1_pT70
C12orf28	1	4E-BP1_pT70
RPS9	-1	4E-BP1_pT70
CLEC3B	-1	4E-BP1_pT70
PYCRL	1	4E-BP1_pT70
C20orf107	1	4E-BP1_pT70
PAX1	1	4E-BP1_pT70
DOCK1	-1	4E-BP1_pT70
TFAP2B	-1	4E-BP1_pT70
KPNA2	1	4E-BP1_pT70
TMEM97	1	4E-BP1_pT70
MGC7036	-1	4E-BP1_pT70
ZNF436	-1	4E-BP1_pT70
OSBPL8	-1	4E-BP1_pT70
GLI2	-1	4E-BP1_pT70
RELL2	1	4E-BP1_pT70
SRMS	1	4E-BP1_pT70
MCAM	-1	4E-BP1_pT70
SPIRE1	1	4E-BP1_pT70
EBPL	-1	4E-BP1_pT70
VIPR2	-1	4E-BP1_pT70
IDH3B	1	4E-BP1_pT70
SLC19A1	1	4E-BP1_pT70
GTPBP4	1	4E-BP1_pT70
SNRPA1	1	4E-BP1_pT70
RPS6	-1	4E-BP1_pT70
MCM7	1	4E-BP1_pT70
ELMO2	1	4E-BP1_pT70
LEPREL1	-1	4E-BP1_pT70
AURKB	1	4E-BP1_pT70
PSMD2	1	4E-BP1_pT70
CUBN	-1	4E-BP1_pT70
RPS6KB2	1	4E-BP1_pT70
KIAA0406	1	4E-BP1_pT70
DLG7	1	4E-BP1_pT70
GCK	1	4E-BP1_pT70
MFSD8	1	4E-BP1_pT70
CRNKL1	1	4E-BP1_pT70
SDPR	-1	4E-BP1_pT70
GNG11	-1	4E-BP1_pT70
PROC	-1	4E-BP1_pT70
ZNF124	-1	4E-BP1_pT70
GRINA	1	4E-BP1_pT70
ZNF659	-1	4E-BP1_pT70
ESPL1	1	4E-BP1_pT70
RACGAP1	1	4E-BP1_pT70
JDP2	-1	4E-BP1_pT70
CENPK	1	4E-BP1_pT70
JUN	-1	4E-BP1_pT70
SEMA6D	-1	4E-BP1_pT70
ZNF639	1	4E-BP1_pT70
H2AFZ	1	4E-BP1_pT70
JTV1	1	4E-BP1_pT70
ARMET	1	4E-BP1_pT70
JAM2	-1	4E-BP1_pT70
RBM35A	1	4E-BP1_pT70
HELLS	1	4E-BP1_pT70
HM13	1	4E-BP1_pT70
CDC2	1	4E-BP1_pT70
MRPS24	1	4E-BP1_pT70
CCNB2	1	4E-BP1_pT70
ZNF313	1	4E-BP1_pT70
LMO2	-1	4E-BP1_pT70
NTN4	-1	4E-BP1_pT70
C11orf77	1	4E-BP1_pT70
ANKRD47	-1	4E-BP1_pT70
ORC1L	1	4E-BP1_pT70
PCYT1A	1	4E-BP1_pT70
IFI6	1	4E-BP1_pT70
SH2D3C	-1	4E-BP1_pT70
XRCC2	1	4E-BP1_pT70
CENPN	1	4E-BP1_pT70
15E1.2	1	4E-BP1_pT70
PSMD7	1	4E-BP1_pT70
C9orf68	-1	4E-BP1_pT70
C20orf7	1	4E-BP1_pT70
JMJD2C	-1	4E-BP1_pT70
YWHAB	1	4E-BP1_pT70
PPID	1	4E-BP1_pT70
PDIA6	1	4E-BP1_pT70
BACH2	-1	4E-BP1_pT70
GLRX3	1	4E-BP1_pT70
DNMT3B	1	4E-BP1_pT70
CD200	-1	4E-BP1_pT70
WDR12	1	4E-BP1_pT70
NUF2	1	4E-BP1_pT70
CCNE1	1	4E-BP1_pT70
FBXO30	-1	4E-BP1_pT70
VLDLR	-1	4E-BP1_pT70
DDEF2	1	4E-BP1_pT70
FBLN5	-1	4E-BP1_pT70
MVK	1	4E-BP1_pT70
EEF1G	-1	4E-BP1_pT70
YBX2	1	4E-BP1_pT70
PPM1G	1	4E-BP1_pT70
C9orf140	1	4E-BP1_pT70
RPS11	-1	4E-BP1_pT70
UGCG	-1	4E-BP1_pT70
PIH1D2	-1	4E-BP1_pT70
COL16A1	-1	4E-BP1_pT70
SKP2	1	4E-BP1_pT70
SPATA6	-1	4E-BP1_pT70
RPL22	-1	4E-BP1_pT70
GINS4	1	4E-BP1_pT70
RPL9	-1	4E-BP1_pT70
SLC24A6	-1	4E-BP1_pT70
DERL1	1	4E-BP1_pT70
CLEC10A	-1	4E-BP1_pT70
TANC2	1	4E-BP1_pT70
TUBA1B	1	4E-BP1_pT70
LIN54	1	4E-BP1_pT70
NTRK2	-1	4E-BP1_pT70
PPP1CA	1	4E-BP1_pT70
RPL24	-1	4E-BP1_pT70
RPL11	-1	4E-BP1_pT70
ADAMTS8	-1	4E-BP1_pT70
TRIP13	1	4E-BP1_pT70
COPS5	1	4E-BP1_pT70
NOV	-1	4E-BP1_pT70
LOC153222	-1	4E-BP1_pT70
KIAA1545	-1	4E-BP1_pT70
FKRP	-1	4E-BP1_pT70
FBXO5	1	4E-BP1_pT70
KIAA0319	1	4E-BP1_pT70
MSRA	-1	4E-BP1_pT70
TSPAN18	-1	4E-BP1_pT70
DBNDD1	1	4E-BP1_pT70
DUS2L	1	4E-BP1_pT70
PI16	-1	4E-BP1_pT70
FLJ30092	1	4E-BP1_pT70
PDCL3	1	4E-BP1_pT70
HMGB2	1	4E-BP1_pT70
TOP2A	1	4E-BP1_pT70
ATG3	1	4E-BP1_pT70
SLC25A43	1	4E-BP1_pT70
JMJD6	1	4E-BP1_pT70
RP11-298P3.3	-1	4E-BP1_pT70
LOC221091	-1	4E-BP1_pT70
CFP	-1	4E-BP1_pT70
HSPC171	1	4E-BP1_pT70
MYOZ1	-1	4E-BP1_pT70
TMEM46	-1	4E-BP1_pT70
PDE2A	-1	4E-BP1_pT70
PNO1	1	4E-BP1_pT70
KIF4B	1	4E-BP1_pT70
FAM46B	-1	4E-BP1_pT70
PKN2	-1	4E-BP1_pT70
NUP37	1	4E-BP1_pT70
MRPL54	-1	4E-BP1_pT70
COMMD7	1	4E-BP1_pT70
ACPT	1	4E-BP1_pT70
ECT2	1	4E-BP1_pT70
PRSS12	-1	4E-BP1_pT70
RFC5	1	4E-BP1_pT70
IQGAP2	-1	4E-BP1_pT70
CRIM1	-1	4E-BP1_pT70
QSOX1	-1	4E-BP1_pT70
AOC3	-1	4E-BP1_pT70
ARHGAP11A	1	4E-BP1_pT70
CLDN15	-1	4E-BP1_pT70
SRXN1	1	4E-BP1_pT70
RACGAP1P	1	4E-BP1_pT70
SSH2	1	4E-BP1_pT70
CYBRD1	-1	4E-BP1_pT70
PSMC2	1	4E-BP1_pT70
CDCA3	1	4E-BP1_pT70
FLJ40869	1	4E-BP1_pT70
F10	-1	4E-BP1_pT70
MMP23B	-1	4E-BP1_pT70
NFKB1	-1	4E-BP1_pT70
SHARPIN	1	4E-BP1_pT70
ANK3	-1	4E-BP1_pT70
RBMS3	-1	4E-BP1_pT70
THRAP3	-1	4E-BP1_pT70
PUM1	-1	4E-BP1_pT70
SH3RF1	-1	4E-BP1_pT70
HSF2BP	1	4E-BP1_pT70
TOR1AIP1	-1	4E-BP1_pT70
C17orf53	1	4E-BP1_pT70
C5orf21	-1	4E-BP1_pT70
TCF19	1	4E-BP1_pT70
VDAC3	1	4E-BP1_pT70
TOM1L1	1	4E-BP1_pT70
ZFP36L2	-1	4E-BP1_pT70
VAMP2	-1	4E-BP1_pT70
YKT6	1	4E-BP1_pT70
KCNJ16	-1	4E-BP1_pT70
GAPDH	1	4E-BP1_pT70
THSD1	-1	4E-BP1_pT70
LHFP	-1	4E-BP1_pT70
MCL1	-1	4E-BP1_pT70
ITPR3	1	4E-BP1_pT70
ARFRP1	1	4E-BP1_pT70
PSMA4	1	4E-BP1_pT70
MGC72080	1	4E-BP1_pT70
FAM107A	-1	4E-BP1_pT70
APPBP1	1	4E-BP1_pT70
LOC51035	-1	4E-BP1_pT70
C18orf54	1	4E-BP1_pT70
TOMM70A	1	4E-BP1_pT70
PLA2G3	-1	4E-BP1_pT70
DRG1	1	4E-BP1_pT70
UBQLN1	1	4E-BP1_pT70
DNAJA4	1	4E-BP1_pT70
KIAA0143	1	4E-BP1_pT70
PNPT1	1	4E-BP1_pT70
SLC5A1	-1	4E-BP1_pT70
SLC22A15	1	4E-BP1_pT70
OSR1	-1	4E-BP1_pT70
LOC388272	1	4E-BP1_pT70
SUMO2	1	4E-BP1_pT70
ZFP36L1	-1	4E-BP1_pT70
UGT2A1	1	4E-BP1_pT70
C8orf38	1	4E-BP1_pT70
DUSP1	-1	4E-BP1_pT70
SOX8	-1	4E-BP1_pT70
TMEM148	1	4E-BP1_pT70
VKORC1L1	1	4E-BP1_pT70
HEYL	-1	4E-BP1_pT70
RHEB	1	4E-BP1_pT70
NFYC	-1	4E-BP1_pT70
ENPP2	-1	4E-BP1_pT70
HDPY-30	1	4E-BP1_pT70
PAQR4	1	4E-BP1_pT70
PIK3R1	-1	4E-BP1_pT70
DULLARD	-1	4E-BP1_pT70
C5orf3	-1	4E-BP1_pT70
ANAPC11	1	4E-BP1_pT70
MC5R	1	4E-BP1_pT70
BOLA3	1	4E-BP1_pT70
C8orf51	1	4E-BP1_pT70
HRSP12	1	4E-BP1_pT70
PLEKHA8	1	4E-BP1_pT70
PANK1	1	4E-BP1_pT70
RHPN1	1	4E-BP1_pT70
C7	-1	4E-BP1_pT70
PTHLH	-1	4E-BP1_pT70
ANKRD30A	-1	4E-BP1_pT70
KCNG3	1	4E-BP1_pT70
CLDN5	-1	4E-BP1_pT70
CWF19L2	-1	4E-BP1_pT70
GPS1	1	4E-BP1_pT70
PSMG3	1	4E-BP1_pT70
C10orf56	-1	4E-BP1_pT70
C9orf58	1	4E-BP1_pT70
IL6ST	-1	4E-BP1_pT70
POLR2D	1	4E-BP1_pT70
TM9SF4	1	4E-BP1_pT70
C3orf41	-1	4E-BP1_pT70
KIF13B	-1	4E-BP1_pT70
C13orf15	-1	4E-BP1_pT70
COMMD6	-1	4E-BP1_pT70
PROS1	-1	4E-BP1_pT70
ADCK5	1	4E-BP1_pT70
DNAJC5	1	4E-BP1_pT70
SCAMP5	1	4E-BP1_pT70
C20orf121	1	4E-BP1_pT70
TUBA1C	1	4E-BP1_pT70
MYB	-1	4E-BP1_pT70
TMEM102	-1	4E-BP1_pT70
LOC442582	1	4E-BP1_pT70
BMP6	-1	4E-BP1_pT70
PUF60	1	4E-BP1_pT70
DDX1	1	4E-BP1_pT70
NUDCD1	1	4E-BP1_pT70
WDR76	1	4E-BP1_pT70
C6orf129	1	4E-BP1_pT70
C1orf198	-1	4E-BP1_pT70
LTC4S	-1	4E-BP1_pT70
GEMIN4	-1	4E-BP1_pT70
PRLH	1	4E-BP1_pT70
C7orf28A	1	4E-BP1_pT70
NPHP3	-1	4E-BP1_pT70
PPARG	-1	4E-BP1_pT70
FAM24B	1	4E-BP1_pT70
PTTG1	1	4E-BP1_pT70
RPS3A	-1	4E-BP1_pT70
QPRT	1	4E-BP1_pT70
ENAH	-1	4E-BP1_pT70
CDC25B	1	4E-BP1_pT70
PAICS	1	4E-BP1_pT70
DPM1	1	4E-BP1_pT70
ATP6V0B	1	4E-BP1_pT70
KIAA0286	1	4E-BP1_pT70
COMTD1	1	4E-BP1_pT70
GRPEL1	1	4E-BP1_pT70
U2AF1	1	4E-BP1_pT70
NLGN4X	-1	4E-BP1_pT70
PPP1R16A	1	4E-BP1_pT70
UBXD4	1	4E-BP1_pT70
TPD52L1	1	4E-BP1_pT70
PFAS	-1	4E-BP1_pT70
STAT1	1	4E-BP1_pT70
BUD31	1	4E-BP1_pT70
TNN	-1	4E-BP1_pT70
TEK	-1	4E-BP1_pT70
GLI3	-1	4E-BP1_pT70
PPIL1	1	4E-BP1_pT70
GSS	1	4E-BP1_pT70
C20orf52	1	4E-BP1_pT70
MUC5B	1	4E-BP1_pT70
PKMYT1	1	4E-BP1_pT70
CAMP	1	4E-BP1_pT70
C20orf27	1	4E-BP1_pT70
RBM35B	1	4E-BP1_pT70
CTPS	1	4E-BP1_pT70
SURF4	1	4E-BP1_pT70
C10orf107	-1	4E-BP1_pT70
ENOPH1	1	4E-BP1_pT70
SOX17	-1	4E-BP1_pT70
ZFYVE1	-1	4E-BP1_pT70
PDLIM4	-1	4E-BP1_pT70
EIF4A3	1	4E-BP1_pT70
CYP26A1	-1	4E-BP1_pT70
RPS14	-1	4E-BP1_pT70
ATP6V1E1	1	4E-BP1_pT70
LOC93622	1	4E-BP1_pT70
C5orf26	-1	4E-BP1_pT70
SNX16	1	4E-BP1_pT70
EP400NL	1	4E-BP1_pT70
CDC37L1	-1	4E-BP1_pT70
FAM54A	1	4E-BP1_pT70
GPR161	-1	4E-BP1_pT70
GJA4	-1	4E-BP1_pT70
CD1C	-1	4E-BP1_pT70
ADAMTS9	-1	4E-BP1_pT70
ARP11	1	4E-BP1_pT70
NME1	1	4E-BP1_pT70
MYO6	-1	4E-BP1_pT70
NSUN2	1	4E-BP1_pT70
CDK5RAP1	1	4E-BP1_pT70
RDH16	1	4E-BP1_pT70
PTPN21	-1	4E-BP1_pT70
DNPEP	1	4E-BP1_pT70
TMEM54	1	4E-BP1_pT70
THEM2	1	4E-BP1_pT70
CCDC28A	-1	4E-BP1_pT70
LCE3B	1	4E-BP1_pT70
EIF4E	1	4E-BP1_pT70
IMPDH1	1	4E-BP1_pT70
GLO1	1	4E-BP1_pT70
DOK5	-1	4E-BP1_pT70
PTPRE	-1	4E-BP1_pT70
ROBO4	-1	4E-BP1_pT70
GINS3	1	4E-BP1_pT70
MRPL13	1	4E-BP1_pT70
CCT5	1	4E-BP1_pT70
MYBL1	1	4E-BP1_pT70
EIF6	1	4E-BP1_pT70
CDYL	1	4E-BP1_pT70
VPS28	1	4E-BP1_pT70
GPX7	-1	4E-BP1_pT70
PGM5	-1	4E-BP1_pT70
PAMCI	-1	4E-BP1_pT70
APOM	-1	4E-BP1_pT70
BCAP31	1	4E-BP1_pT70
MOBKL2B	-1	4E-BP1_pT70
VTCN1	-1	4E-BP1_pT70
GMPS	1	4E-BP1_pT70
SLC25A5	1	4E-BP1_pT70
ARV1	-1	4E-BP1_pT70
GSG2	1	4E-BP1_pT70
SH2D3A	-1	4E-BP1_pT70
GRASP	-1	4E-BP1_pT70
MYCT1	-1	4E-BP1_pT70
MSL-1	1	4E-BP1_pT70
DNAJC5B	1	4E-BP1_pT70
WNT6	-1	4E-BP1_pT70
GATM	-1	4E-BP1_pT70
CDC20	1	4E-BP1_pT70
C16orf33	1	4E-BP1_pT70
FLJ21062	-1	4E-BP1_pT70
POLR3F	1	4E-BP1_pT70
PLK4	1	4E-BP1_pT70
THOC4	1	4E-BP1_pT70
OSTalpha	-1	4E-BP1_pT70
MRPL46	1	4E-BP1_pT70
RAB11FIP1	1	4E-BP1_pT70
RPL36A	-1	4E-BP1_pT70
ANKRD27	1	4E-BP1_pT70
DNAJB11	1	4E-BP1_pT70
RUNX1	-1	4E-BP1_pT70
ICOSLG	1	4E-BP1_pT70
ENY2	1	4E-BP1_pT70
FUT1	1	4E-BP1_pT70
ITPKB	-1	4E-BP1_pT70
RPS25	-1	4E-BP1_pT70
LEPR	-1	4E-BP1_pT70
CDH23	-1	4E-BP1_pT70
TSTA3	1	4E-BP1_pT70
SLC25A34	1	4E-BP1_pT70
ATP6V0C	1	4E-BP1_pT70
MAP7D3	-1	4E-BP1_pT70
FLJ36208	-1	4E-BP1_pT70
VAV2	1	4E-BP1_pT70
MDC1	1	4E-BP1_pT70
ZBTB38	-1	4E-BP1_pT70
CCT2	1	4E-BP1_pT70
SEMA3G	-1	4E-BP1_pT70
B4GALT4	1	4E-BP1_pT70
SMG6	-1	4E-BP1_pT70
RGL1	-1	4E-BP1_pT70
KIAA0247	-1	4E-BP1_pT70
ERCC1	-1	4E-BP1_pT70
IQCE	1	4E-BP1_pT70
BEST2	1	4E-BP1_pT70
UBE2V2	1	4E-BP1_pT70
LRIG1	-1	4E-BP1_pT70
PLP1	-1	4E-BP1_pT70
RORA	-1	4E-BP1_pT70
ELP3	-1	4E-BP1_pT70
TM4SF18	-1	4E-BP1_pT70
LOC146325	-1	4E-BP1_pT70
C11orf82	1	4E-BP1_pT70
KERA	-1	4E-BP1_pT70
WARS2	-1	4E-BP1_pT70
KLF2	-1	4E-BP1_pT70
DPEP1	-1	4E-BP1_pT70
LPP	-1	4E-BP1_pT70
HS1BP3	1	4E-BP1_pT70
ASPA	-1	4E-BP1_pT70
ADAMTS5	-1	4E-BP1_pT70
JARID1B	-1	4E-BP1_pT70
CCDC130	-1	4E-BP1_pT70
TSHZ2	-1	4E-BP1_pT70
AR	-1	4E-BP1_pT70
HNRNPA2B1	1	4E-BP1_pT70
TMEM100	-1	4E-BP1_pT70
MAPKAPK5	1	4E-BP1_pT70
SKIP	-1	4E-BP1_pT70
CHL1	-1	4E-BP1_pT70
NSFL1C	1	4E-BP1_pT70
LOC91893	-1	4E-BP1_pT70
ELMO1	-1	4E-BP1_pT70
TIMELESS	1	4E-BP1_pT70
GPHA2	1	4E-BP1_pT70
MLLT3	-1	4E-BP1_pT70
UBC	1	4E-BP1_pT70
PTDSS1	1	4E-BP1_pT70
ITLN2	1	4E-BP1_pT70
NBLA00301	-1	4E-BP1_pT70
CHAF1B	1	4E-BP1_pT70
HOXD9	-1	4E-BP1_pT70
TGFBR2	-1	4E-BP1_pT70
ENTPD4	-1	4E-BP1_pT70
TMCO5	1	4E-BP1_pT70
SEMA3C	-1	4E-BP1_pT70
HPSE	1	4E-BP1_pT70
NFS1	1	4E-BP1_pT70
UQCC	1	4E-BP1_pT70
ADAMTS1	-1	4E-BP1_pT70
PSMB2	1	4E-BP1_pT70
C7orf30	1	4E-BP1_pT70
KCNJ10	1	4E-BP1_pT70
C18orf34	-1	4E-BP1_pT70
PPAP2A	-1	4E-BP1_pT70
SYNPO	-1	4E-BP1_pT70
EMILIN3	1	4E-BP1_pT70
PTGES2	1	4E-BP1_pT70
OSGIN1	1	4E-BP1_pT70
TMEM138	1	4E-BP1_pT70
SEC61A2	1	4E-BP1_pT70
CGNL1	-1	4E-BP1_pT70
DDO	-1	4E-BP1_pT70
GIPC2	-1	4E-BP1_pT70
PPP1R14A	-1	4E-BP1_pT70
ZG16	1	4E-BP1_pT70
ZNF18	-1	4E-BP1_pT70
CLEC14A	-1	4E-BP1_pT70
PRDX4	1	4E-BP1_pT70
MED11	-1	4E-BP1_pT70
C3orf54	-1	4E-BP1_pT70
POLR2C	1	4E-BP1_pT70
ADAD1	1	4E-BP1_pT70
TNRC6B	-1	4E-BP1_pT70
ZNF529	-1	4E-BP1_pT70
TROAP	1	4E-BP1_pT70
KIF2C	1	4E-BP1_pT70
CEP27	1	4E-BP1_pT70
STAM	1	4E-BP1_pT70
NFKBIL2	1	4E-BP1_pT70
ZNF238	-1	4E-BP1_pT70
NUP205	1	4E-BP1_pT70
TOMM40	1	4E-BP1_pT70
PER1	-1	4E-BP1_pT70
HSD17B10	1	4E-BP1_pT70
EXOSC9	1	4E-BP1_pT70
NUP85	1	4E-BP1_pT70
C6orf120	-1	4E-BP1_pT70
COL6A1	-1	4E-BP1_pT70
ZDHHC23	1	4E-BP1_pT70
LCA5	-1	4E-BP1_pT70
VSIG2	-1	4E-BP1_pT70
C19orf36	-1	4E-BP1_pT70
LAPTM4B	1	4E-BP1_pT70
ZNF227	-1	4E-BP1_pT70
MEOX2	-1	4E-BP1_pT70
MAF	-1	4E-BP1_pT70
SOD1	1	4E-BP1_pT70
CHCHD2	1	4E-BP1_pT70
TLL1	-1	4E-BP1_pT70
RPS28	-1	4E-BP1_pT70
FGF14	-1	4E-BP1_pT70
PJA2	-1	4E-BP1_pT70
ARMC3	-1	4E-BP1_pT70
DYNLRB2	-1	4E-BP1_pT70
CNTNAP2	1	4E-BP1_pT70
ZNF366	-1	4E-BP1_pT70
NIPSNAP1	1	4E-BP1_pT70
SFRS2B	-1	4E-BP1_pT70
TRMT12	1	4E-BP1_pT70
THG1L	-1	4E-BP1_pT70
BDKRB1	1	4E-BP1_pT70
ZNF234	-1	4E-BP1_pT70
REPIN1	1	4E-BP1_pT70
ME1	1	4E-BP1_pT70
CMTM1	1	4E-BP1_pT70
RPL35A	-1	4E-BP1_pT70
SELP	-1	4E-BP1_pT70
MOBKL1B	1	4E-BP1_pT70
ANAPC10	1	4E-BP1_pT70
CDO1	-1	4E-BP1_pT70
PXMP3	1	4E-BP1_pT70
TBX1	1	4E-BP1_pT70
CAND1	1	4E-BP1_pT70
JAM3	-1	4E-BP1_pT70
EXDL1	1	4E-BP1_pT70
LDLRAD3	-1	4E-BP1_pT70
SNTG2	-1	4E-BP1_pT70
CHMP4C	1	4E-BP1_pT70
RPL23	-1	4E-BP1_pT70
TENC1	-1	4E-BP1_pT70
C9orf61	-1	4E-BP1_pT70
GATAD2B	-1	4E-BP1_pT70
LYVE1	-1	4E-BP1_pT70
OMP	-1	4E-BP1_pT70
RNF170	1	4E-BP1_pT70
MPDZ	-1	4E-BP1_pT70
PROM1	-1	4E-BP1_pT70
CTSL1	1	4E-BP1_pT70
PRPSAP1	1	4E-BP1_pT70
KIAA0196	1	4E-BP1_pT70
ATP2B4	-1	4E-BP1_pT70
LRP11	1	4E-BP1_pT70
FAM14B	1	4E-BP1_pT70
KIAA0182	1	4E-BP1_pT70
TMPRSS13	-1	4E-BP1_pT70
SLC6A4	-1	4E-BP1_pT70
DKC1	1	4E-BP1_pT70
NRBP1	1	4E-BP1_pT70
TXNL4A	1	4E-BP1_pT70
P2RY5	-1	4E-BP1_pT70
GRRP1	-1	4E-BP1_pT70
EFHB	-1	4E-BP1_pT70
NFIA	-1	4E-BP1_pT70
PDSS1	1	4E-BP1_pT70
SLC36A1	1	4E-BP1_pT70
NIPA2	1	4E-BP1_pT70
C8ORFK29	1	4E-BP1_pT70
LOC728131	-1	4E-BP1_pT70
LSS	1	4E-BP1_pT70
ERGIC3	1	4E-BP1_pT70
FOXC1	-1	4E-BP1_pT70
PRELP	-1	4E-BP1_pT70
SOS2	-1	4E-BP1_pT70
RSHL1	1	4E-BP1_pT70
NRXN2	-1	4E-BP1_pT70
IRAK3	-1	4E-BP1_pT70
FGD3	-1	4E-BP1_pT70
SYNGR1	1	4E-BP1_pT70
FLJ38482	1	4E-BP1_pT70
SORL1	-1	4E-BP1_pT70
EDAR	-1	4E-BP1_pT70
EFHA2	-1	4E-BP1_pT70
FLJ40298	-1	4E-BP1_pT70
P2RY12	-1	4E-BP1_pT70
ANKRD35	-1	4E-BP1_pT70
BXDC2	1	4E-BP1_pT70
SMAD9	-1	4E-BP1_pT70
TUBG2	1	4E-BP1_pT70
CENPO	1	4E-BP1_pT70
ABCA8	-1	4E-BP1_pT70
APPL1	-1	4E-BP1_pT70
ZNF524	-1	4E-BP1_pT70
MMP17	-1	4E-BP1_pT70
RASIP1	-1	4E-BP1_pT70
TC2N	-1	4E-BP1_pT70
UBXD1	-1	4E-BP1_pT70
GNG12	-1	4E-BP1_pT70
PPP2R3C	1	4E-BP1_pT70
MED27	1	4E-BP1_pT70
MAL2	1	4E-BP1_pT70
TBCD	1	4E-BP1_pT70
C2orf60	1	4E-BP1_pT70
ZBTB10	1	4E-BP1_pT70
NPR1	-1	4E-BP1_pT70
SETD6	1	4E-BP1_pT70
HERC6	1	4E-BP1_pT70
OGFOD1	1	4E-BP1_pT70
CDH11	-1	4E-BP1_pT70
NOL11	1	4E-BP1_pT70
KBTBD3	-1	4E-BP1_pT70
TTC35	1	4E-BP1_pT70
SLC35F3	-1	4E-BP1_pT70
PKP3	1	4E-BP1_pT70
FLJ39660	1	4E-BP1_pT70
PLXDC2	-1	4E-BP1_pT70
SIGLEC6	-1	4E-BP1_pT70
PMP22	-1	4E-BP1_pT70
CLDN1	-1	4E-BP1_pT70
SLC9A3R1	1	4E-BP1_pT70
PPP1R3C	-1	4E-BP1_pT70
DST	-1	4E-BP1_pT70
AGPAT6	1	4E-BP1_pT70
RAD51L3	1	4E-BP1_pT70
CASC1	-1	4E-BP1_pT70
H2AFX	1	4E-BP1_pT70
DBF4	1	4E-BP1_pT70
EDG1	-1	4E-BP1_pT70
RAE1	1	4E-BP1_pT70
GRK6	1	4E-BP1_pT70
HDAC7A	-1	4E-BP1_pT70
GINS1	1	4E-BP1_pT70
C8orf45	1	4E-BP1_pT70
CENPH	1	4E-BP1_pT70
RNF150	-1	4E-BP1_pT70
KIAA1967	-1	4E-BP1_pT70
CALCOCO1	-1	4E-BP1_pT70
MSI1	1	4E-BP1_pT70
NGFR	-1	4E-BP1_pT70
CAST	-1	4E-BP1_pT70
NEDD8	1	4E-BP1_pT70
NDUFS6	1	4E-BP1_pT70
EPS15	-1	4E-BP1_pT70
LAMC1	-1	4E-BP1_pT70
CXCL11	1	4E-BP1_pT70
GPRASP1	-1	4E-BP1_pT70
SLC25A22	1	4E-BP1_pT70
CIAPIN1	1	4E-BP1_pT70
HIVEP3	-1	4E-BP1_pT70
AARS	1	4E-BP1_pT70
C3orf37	1	4E-BP1_pT70
SATB1	-1	4E-BP1_pT70
PLD2	-1	4E-BP1_pT70
EPC2	-1	4E-BP1_pT70
FOXRED2	1	4E-BP1_pT70
MX1	1	4E-BP1_pT70
CREBBP	-1	4E-BP1_pT70
CNN3	-1	4E-BP1_pT70
MED10	1	4E-BP1_pT70
LEPROTL1	-1	4E-BP1_pT70
ARD1B	1	4E-BP1_pT70
CDC23	1	4E-BP1_pT70
LIN7B	1	4E-BP1_pT70
SLC2A4RG	1	4E-BP1_pT70
NAPB	1	4E-BP1_pT70
LPHN3	-1	4E-BP1_pT70
VAT1	1	4E-BP1_pT70
ARFGEF2	1	4E-BP1_pT70
TMEM25	-1	4E-BP1_pT70
EXTL3	-1	4E-BP1_pT70
PSMC6	1	4E-BP1_pT70
SLC1A1	-1	4E-BP1_pT70
C9orf66	-1	4E-BP1_pT70
E2F7	1	4E-BP1_pT70
HYPK	1	4E-BP1_pT70
C21orf34	-1	4E-BP1_pT70
FLJ22655	-1	4E-BP1_pT70
FAM40B	1	4E-BP1_pT70
C17orf48	-1	4E-BP1_pT70
ABCB6	1	4E-BP1_pT70
MMD2	1	4E-BP1_pT70
P2RY6	1	4E-BP1_pT70
ATG4B	1	4E-BP1_pT70
DES	-1	4E-BP1_pT70
RERE	-1	4E-BP1_pT70
HDDC2	1	4E-BP1_pT70
JPH1	1	4E-BP1_pT70
WDR62	1	4E-BP1_pT70
TCAP	1	4E-BP1_pT70
FREM1	-1	4E-BP1_pT70
SSX7	1	4E-BP1_pT70
ARF3	1	4E-BP1_pT70
SAMD5	-1	4E-BP1_pT70
PGK1	1	4E-BP1_pT70
NEURL2	1	4E-BP1_pT70
ERAS	1	4E-BP1_pT70
ITGA2B	1	4E-BP1_pT70
SMCR7	-1	4E-BP1_pT70
KGFLP1	-1	4E-BP1_pT70
FLJ25791	-1	4E-BP1_pT70
CAMK2G	1	4E-BP1_pT70
BNIP3	1	4E-BP1_pT70
ZBTB45	-1	4E-BP1_pT70
MTFMT	1	4E-BP1_pT70
RUSC1	1	4E-BP1_pT70
JUND	-1	4E-BP1_pT70
RASL12	-1	4E-BP1_pT70
GIMAP8	-1	4E-BP1_pT70
TTC23	-1	4E-BP1_pT70
MAP3K1	-1	4E-BP1_pT70
GPR177	-1	4E-BP1_pT70
LIN7A	1	4E-BP1_pT70
C8orf76	1	4E-BP1_pT70
VPS35	1	4E-BP1_pT70
NCAPH	1	4E-BP1_pT70
RPL29	-1	4E-BP1_pT70
PDGFRL	-1	4E-BP1_pT70
ANXA13	-1	4E-BP1_pT70
LOC541472	-1	4E-BP1_pT70
RELB	-1	4E-BP1_pT70
HNRNPA1	-1	4E-BP1_pT70
STOX2	-1	4E-BP1_pT70
ZEB2	-1	4E-BP1_pT70
TGFBR3	-1	4E-BP1_pT70
FAM43B	-1	4E-BP1_pT70
RAD1	1	4E-BP1_pT70
XRCC6BP1	1	4E-BP1_pT70
VPS25	1	4E-BP1_pT70
GLTSCR1	-1	4E-BP1_pT70
DACT3	-1	4E-BP1_pT70
C15orf21	1	4E-BP1_pT70
BLVRA	1	4E-BP1_pT70
LAMA4	-1	4E-BP1_pT70
SLC28A1	1	4E-BP1_pT70
FKSG2	-1	4E-BP1_pT70
CHCHD6	1	4E-BP1_pT70
TBRG4	1	4E-BP1_pT70
FGF18	-1	4E-BP1_pT70
ATP5F1	1	4E-BP1_pT70
FKBP6	1	4E-BP1_pT70
ALDH9A1	-1	4E-BP1_pT70
C5orf34	1	4E-BP1_pT70
CASC5	1	4E-BP1_pT70
HDAC11	1	4E-BP1_pT70
C8orf55	1	4E-BP1_pT70
MXD4	-1	4E-BP1_pT70
FAM108A3	-1	4E-BP1_pT70
CSE1L	1	4E-BP1_pT70
EEF1A1	-1	4E-BP1_pT70
FAM119A	1	4E-BP1_pT70
RAB11A	1	4E-BP1_pT70
TMEM118	1	4E-BP1_pT70
KIAA1553	1	4E-BP1_pT70
RRS1	1	4E-BP1_pT70
CYP7B1	-1	4E-BP1_pT70
HBXIP	1	4E-BP1_pT70
DNASE1L3	-1	4E-BP1_pT70
ZCRB1	1	4E-BP1_pT70
TPM3	1	4E-BP1_pT70
OBFC2B	1	4E-BP1_pT70
C4orf8	-1	4E-BP1_pT70
THBS4	-1	4E-BP1_pT70
C15orf33	-1	4E-BP1_pT70
RAMP1	1	4E-BP1_pT70
SPEG	1	4E-BP1_pT70
UHRF1	1	4E-BP1_pT70
DDHD2	1	4E-BP1_pT70
BTF3	-1	4E-BP1_pT70
KLF12	-1	4E-BP1_pT70
MYO7A	1	4E-BP1_pT70
TTK	1	4E-BP1_pT70
PREB	1	4E-BP1_pT70
PHF5A	1	4E-BP1_pT70
SLC47A1	1	4E-BP1_pT70
DUOXA1	-1	4E-BP1_pT70
NY-SAR-48	1	4E-BP1_pT70
TRIM8	-1	4E-BP1_pT70
C10orf54	-1	4E-BP1_pT70
CACNA1H	1	4E-BP1_pT70
MMRN1	-1	4E-BP1_pT70
LRGUK	-1	4E-BP1_pT70
TMUB1	1	4E-BP1_pT70
VAPB	1	4E-BP1_pT70
LOC619208	-1	4E-BP1_pT70
C3	-1	4E-BP1_pT70
LBH	-1	4E-BP1_pT70
ZNF228	-1	4E-BP1_pT70
ZC3HAV1	1	4E-BP1_pT70
TSPAN7	-1	4E-BP1_pT70
SHE	-1	4E-BP1_pT70
NAGA	1	4E-BP1_pT70
CXCL12	-1	4E-BP1_pT70
RPESP	-1	4E-BP1_pT70
CBLN2	-1	4E-BP1_pT70
MRPS11	1	4E-BP1_pT70
GABPB2	1	4E-BP1_pT70
FANCA	1	4E-BP1_pT70
SUSD5	-1	4E-BP1_pT70
FABP2	1	4E-BP1_pT70
LSM14B	1	4E-BP1_pT70
CA9	-1	4E-BP1_pT70
CKAP5	1	4E-BP1_pT70
PPIL5	1	4E-BP1_pT70
B3GNT6	1	4E-BP1_pT70
RC3H2	1	4E-BP1_pT70
ZNF446	-1	4E-BP1_pT70
MGC33657	-1	4E-BP1_pT70
CYB5B	1	4E-BP1_pT70
DSCR2	1	4E-BP1_pT70
LEF1	-1	4E-BP1_pT70
DSCR4	1	4E-BP1_pT70
NEK2	1	4E-BP1_pT70
GJA12	-1	4E-BP1_pT70
CD93	-1	4E-BP1_pT70
OR8B8	1	4E-BP1_pT70
CHSY1	-1	4E-BP1_pT70
NDUFB10	1	4E-BP1_pT70
SRCRB4D	1	4E-BP1_pT70
MKI67	1	4E-BP1_pT70
UBE2NL	1	4E-BP1_pT70
COL4A6	-1	4E-BP1_pT70
G6PD	1	4E-BP1_pT70
FOXN3	-1	4E-BP1_pT70
TMEM45B	-1	4E-BP1_pT70
CACNA2D3	-1	4E-BP1_pT70
IRGC	1	4E-BP1_pT70
RSPO1	-1	4E-BP1_pT70
PLCXD3	-1	4E-BP1_pT70
INADL	-1	4E-BP1_pT70
SC4MOL	1	4E-BP1_pT70
FLJ10815	1	4E-BP1_pT70
SLC7A5	1	4E-BP1_pT70
MUSTN1	-1	4E-BP1_pT70
CYCS	1	4E-BP1_pT70
FBXL6	1	4E-BP1_pT70
CEP170	-1	4E-BP1_pT70
RXFP4	1	4E-BP1_pT70
ANXA1	-1	4E-BP1_pT70
RPS8	-1	4E-BP1_pT70
PLSCR4	-1	4E-BP1_pT70
CCDC64	1	4E-BP1_pT70
TAL1	-1	4E-BP1_pT70
SPAG8	-1	4E-BP1_pT70
ITPR1	-1	4E-BP1_pT70
SPON1	-1	4E-BP1_pT70
PAPD5	1	4E-BP1_pT70
MRPS30	-1	4E-BP1_pT70
FRZB	-1	4E-BP1_pT70
MCPH1	-1	4E-BP1_pT70
TPO	-1	4E-BP1_pT70
UBR5	1	4E-BP1_pT70
PSD	1	4E-BP1_pT70
ZIC5	1	4E-BP1_pT70
DNAJC4	-1	4E-BP1_pT70
ZNF582	-1	4E-BP1_pT70
MRPL48	1	4E-BP1_pT70
NFIX	-1	4E-BP1_pT70
DKFZp434K1815	1	4E-BP1_pT70
PAPD1	1	4E-BP1_pT70
TFEB	-1	4E-BP1_pT70
ABCG2	-1	4E-BP1_pT70
PLEKHJ1	1	4E-BP1_pT70
STX16	1	4E-BP1_pT70
FXYD1	-1	4E-BP1_pT70
HOXA5	-1	4E-BP1_pT70
KRT3	-1	4E-BP1_pT70
ESRRB	1	4E-BP1_pT70
PRIM2	1	4E-BP1_pT70
NIPA1	1	4E-BP1_pT70
CNOT1	1	4E-BP1_pT70
RAB39B	1	4E-BP1_pT70
BCAM	-1	4E-BP1_pT70
SLAMF9	-1	4E-BP1_pT70
C9orf165	1	4E-BP1_pT70
ARL6IP2	1	4E-BP1_pT70
RAD51AP1	1	4E-BP1_pT70
ABTB2	1	4E-BP1_pT70
RAB11FIP2	-1	4E-BP1_pT70
C12orf54	-1	4E-BP1_pT70
TRIM31	1	4E-BP1_pT70
RCCD1	1	4E-BP1_pT70
KCNMA1	-1	4E-BP1_pT70
EIF3G	-1	4E-BP1_pT70
SCAND1	1	4E-BP1_pT70
FIZ1	-1	4E-BP1_pT70
C2orf32	-1	4E-BP1_pT70
USE1	-1	4E-BP1_pT70
MEX3D	-1	4E-BP1_pT70
ZNF311	-1	4E-BP1_pT70
GPR20	-1	4E-BP1_pT70
TIGD5	1	4E-BP1_pT70
RUFY1	-1	4E-BP1_pT70
SH3RF2	-1	4E-BP1_pT70
CENPQ	1	4E-BP1_pT70
PCDHB16	-1	4E-BP1_pT70
NME7	-1	4E-BP1_pT70
HYAL2	-1	4E-BP1_pT70
BUB1	1	4E-BP1_pT70
CCL7	1	4E-BP1_pT70
TH1L	1	4E-BP1_pT70
CHRNA10	1	4E-BP1_pT70
EEF1B2	-1	4E-BP1_pT70
BRMS1L	1	4E-BP1_pT70
CGB2	1	4E-BP1_pT70
SVEP1	-1	4E-BP1_pT70
PFKFB4	1	4E-BP1_pT70
FMOD	-1	4E-BP1_pT70
VPS33A	1	4E-BP1_pT70
GPRIN2	-1	4E-BP1_pT70
RPGRIP1L	1	4E-BP1_pT70
DHX35	1	4E-BP1_pT70
CUL4B	-1	4E-BP1_pT70
ISG15	1	4E-BP1_pT70
ERBB2IP	-1	4E-BP1_pT70
KCNH2	1	4E-BP1_pT70
TYMS	1	4E-BP1_pT70
MCM2	1	4E-BP1_pT70
RAMP3	-1	4E-BP1_pT70
NRP1	-1	4E-BP1_pT70
LRRCC1	1	4E-BP1_pT70
FCN2	-1	4E-BP1_pT70
PDZD7	1	4E-BP1_pT70
DSCR3	1	4E-BP1_pT70
SLC43A2	-1	4E-BP1_pT70
HDAC10	1	4E-BP1_pT70
CCDC3	-1	4E-BP1_pT70
AGTPBP1	1	4E-BP1_pT70
TACSTD1	1	4E-BP1_pT70
FAM110B	-1	4E-BP1_pT70
PDE9A	-1	4E-BP1_pT70
LTB4DH	-1	4E-BP1_pT70
KIAA1957	1	4E-BP1_pT70
COX6A1	1	4E-BP1_pT70
FOSB	-1	4E-BP1_pT70
RAB2A	1	4E-BP1_pT70
SNCAIP	-1	4E-BP1_pT70
IMPAD1	1	4E-BP1_pT70
WASF4	-1	4E-BP1_pT70
SS18L1	1	4E-BP1_pT70
KCTD15	1	4E-BP1_pT70
KIAA1267	-1	4E-BP1_pT70
KIAA1166	-1	4E-BP1_pT70
ABCA9	-1	4E-BP1_pT70
SELI	1	4E-BP1_pT70
SLITRK1	1	4E-BP1_pT70
CPA4	1	4E-BP1_pT70
ABI1	1	4E-BP1_pT70
LPHN2	-1	4E-BP1_pT70
RGS9	-1	4E-BP1_pT70
MTF1	-1	4E-BP1_pT70
NACAP1	-1	4E-BP1_pT70
NEXN	-1	4E-BP1_pT70
C11orf79	1	4E-BP1_pT70
MMRN2	-1	4E-BP1_pT70
RRM2	1	4E-BP1_pT70
LGTN	-1	4E-BP1_pT70
RPL39	-1	4E-BP1_pT70
HSF1	1	4E-BP1_pT70
EDN1	-1	4E-BP1_pT70
PRMT3	1	4E-BP1_pT70
GNAZ	1	4E-BP1_pT70
LDB2	-1	4E-BP1_pT70
SLC6A9	1	4E-BP1_pT70
SIAE	-1	4E-BP1_pT70
HSPD1	1	4E-BP1_pT70
ANKRD42	-1	4E-BP1_pT70
OR52H1	1	4E-BP1_pT70
ELTD1	-1	4E-BP1_pT70
HSPE1	1	4E-BP1_pT70
EXTL1	1	4E-BP1_pT70
PPAT	1	4E-BP1_pT70
SEMA6A	-1	4E-BP1_pT70
JARID1A	-1	4E-BP1_pT70
IFT52	1	4E-BP1_pT70
SGOL1	1	4E-BP1_pT70
LAG3	1	4E-BP1_pT70
CER1	1	4E-BP1_pT70
STX3	1	4E-BP1_pT70
SHROOM4	-1	4E-BP1_pT70
UNQ1940	1	4E-BP1_pT70
MLX	1	4E-BP1_pT70
RAD51C	1	4E-BP1_pT70
SLC27A1	-1	4E-BP1_pT70
BAIAP2L1	1	4E-BP1_pT70
FOXO1	-1	4E-BP1_pT70
PHYHD1	-1	4E-BP1_pT70
DPT	-1	4E-BP1_pT70
CHRDL1	-1	4E-BP1_pT70
C1orf21	-1	4E-BP1_pT70
FBXO46	-1	4E-BP1_pT70
SMPD3	1	4E-BP1_pT70
KIAA0430	-1	4E-BP1_pT70
ATAD5	1	4E-BP1_pT70
TPCN2	1	4E-BP1_pT70
DLC1	-1	4E-BP1_pT70
FLJ44635	-1	4E-BP1_pT70
YEATS2	1	4E-BP1_pT70
PRKCDBP	-1	4E-BP1_pT70
FAM33A	1	4E-BP1_pT70
COQ9	1	4E-BP1_pT70
THSD7B	-1	4E-BP1_pT70
TMPO	1	4E-BP1_pT70
SFRS9	1	4E-BP1_pT70
RNASEH2A	1	4E-BP1_pT70
MDM4	-1	4E-BP1_pT70
BAIAP2	1	4E-BP1_pT70
SCN2B	-1	4E-BP1_pT70
ROR1	-1	4E-BP1_pT70
P2RY13	-1	4E-BP1_pT70
USHBP1	-1	4E-BP1_pT70
PARL	1	4E-BP1_pT70
SLC6A14	-1	4E-BP1_pT70
KCTD5	1	4E-BP1_pT70
CYP21A2	-1	4E-BP1_pT70
GPRASP2	-1	4E-BP1_pT70
ANLN	1	4E-BP1_pT70
CEACAM20	1	4E-BP1_pT70
C18orf20	-1	4E-BP1_pT70
MBD5	1	4E-BP1_pT70
HSPA9	1	4E-BP1_pT70
SETMAR	-1	4E-BP1_pT70
CDH13	-1	4E-BP1_pT70
CHKA	1	4E-BP1_pT70
NDUFB9	1	4E-BP1_pT70
NARG2	-1	4E-BP1_pT70
CSTF1	1	4E-BP1_pT70
OSGIN2	1	4E-BP1_pT70
S100B	-1	4E-BP1_pT70
TRO	-1	4E-BP1_pT70
EXOSC4	1	4E-BP1_pT70
hCG_18290	-1	4E-BP1_pT70
PHKB	1	4E-BP1_pT70
BNIP1	1	4E-BP1_pT70
C1orf164	-1	4E-BP1_pT70
CDC25C	1	4E-BP1_pT70
C8orf79	-1	4E-BP1_pT70
PPL	-1	4E-BP1_pT70
FLJ33590	1	4E-BP1_pT70
ATP1B1	-1	4E-BP1_pT70
C1orf71	-1	4E-BP1_pT70
GRAP	-1	4E-BP1_pT70
HOXA2	-1	4E-BP1_pT70
LRRC36	-1	4E-BP1_pT70
GMPR	1	4E-BP1_pT70
TPD52	1	4E-BP1_pT70
C21orf90	1	4E-BP1_pT70
NDRG2	-1	4E-BP1_pT70
UQCRC2	-1	4E-BP1_pT70
MYOHD1	1	4E-BP1_pT70
CASP12	-1	4E-BP1_pT70
ZNF22	-1	4E-BP1_pT70
MRPS21	-1	4E-BP1_pT70
DNA2L	1	4E-BP1_pT70
ZNF667	-1	4E-BP1_pT70
MRGPRF	-1	4E-BP1_pT70
RANBP9	1	4E-BP1_pT70
LOC144097	1	4E-BP1_pT70
C5orf15	-1	4E-BP1_pT70
ZNF568	-1	4E-BP1_pT70
MGC11102	1	4E-BP1_pT70
SASP	-1	4E-BP1_pT70
RPS4X	-1	4E-BP1_pT70
KRT19	1	4E-BP1_pT70
ACVRL1	-1	4E-BP1_pT70
SORCS1	-1	4E-BP1_pT70
RPS15A	-1	4E-BP1_pT70
MTCP1	1	4E-BP1_pT70
LCE2D	-1	4E-BP1_pT70
RPL37A	-1	4E-BP1_pT70
DPH4	1	4E-BP1_pT70
NCBP2	1	4E-BP1_pT70
COL6A6	-1	4E-BP1_pT70
ASAH1	-1	4E-BP1_pT70
TIPARP	-1	4E-BP1_pT70
BMP2	-1	4E-BP1_pT70
CCDC80	-1	4E-BP1_pT70
ZNF7	1	4E-BP1_pT70
TOMM34	1	4E-BP1_pT70
HMMR	1	4E-BP1_pT70
FLJ39779	-1	4E-BP1_pT70
FXYD6	-1	4E-BP1_pT70
UPK1A	1	4E-BP1_pT70
ERCC5	-1	4E-BP1_pT70
CLN6	1	4E-BP1_pT70
DYNLL1	1	4E-BP1_pT70
CLTC	1	4E-BP1_pT70
C20orf116	1	4E-BP1_pT70
HEATR3	1	4E-BP1_pT70
NOL8	-1	4E-BP1_pT70
RPN2	1	4E-BP1_pT70
LIMCH1	-1	4E-BP1_pT70
YIF1A	1	4E-BP1_pT70
ARPC3	1	4E-BP1_pT70
MCM8	1	4E-BP1_pT70
CIAO1	1	4E-BP1_pT70
DCUN1D3	-1	4E-BP1_pT70
FAM124B	-1	4E-BP1_pT70
DDR2	-1	4E-BP1_pT70
RPA2	-1	4E-BP1_pT70
DHFR	1	4E-BP1_pT70
SGOL2	1	4E-BP1_pT70
TGFB2	-1	4E-BP1_pT70
CEP72	1	4E-BP1_pT70
GHITM	1	4E-BP1_pT70
PSMD6	1	4E-BP1_pT70
KHK	1	4E-BP1_pT70
CNTROB	-1	4E-BP1_pT70
ALAD	-1	4E-BP1_pT70
NUP160	1	4E-BP1_pT70
KIAA1754	-1	4E-BP1_pT70
FNDC3A	-1	4E-BP1_pT70
PRDX1	1	4E-BP1_pT70
CBX7	-1	4E-BP1_pT70
C1orf106	1	4E-BP1_pT70
UBE2L6	1	4E-BP1_pT70
BRUNOL6	-1	4E-BP1_pT70
KCTD3	-1	4E-BP1_pT70
WBSCR28	1	4E-BP1_pT70
LATS2	-1	4E-BP1_pT70
FJX1	-1	4E-BP1_pT70
NOSTRIN	-1	4E-BP1_pT70
NPAS2	-1	4E-BP1_pT70
CNOT7	-1	4E-BP1_pT70
NCAPG2	1	4E-BP1_pT70
RAB3A	1	4E-BP1_pT70
EIF2S2	1	4E-BP1_pT70
CYTL1	-1	4E-BP1_pT70
PTPRF	-1	4E-BP1_pT70
FAM80B	1	4E-BP1_pT70
MSRB3	-1	4E-BP1_pT70
NNMT	-1	4E-BP1_pT70
ChGn	-1	4E-BP1_pT70
ARL6IP5	-1	4E-BP1_pT70
BFSP1	1	4E-BP1_pT70
RP4-692D3.1	-1	4E-BP1_pT70
SEC11C	1	4E-BP1_pT70
C1RL	-1	4E-BP1_pT70
MTBP	1	4E-BP1_pT70
BNIP3L	-1	4E-BP1_pT70
VPS33B	1	4E-BP1_pT70
ULBP1	1	4E-BP1_pT70
REL	-1	4E-BP1_pT70
ADRA1D	-1	4E-BP1_pT70
SAMD7	1	4E-BP1_pT70
ZNF580	-1	4E-BP1_pT70
SF3A2	-1	4E-BP1_pT70
CITED4	-1	4E-BP1_pT70
ETNK1	-1	4E-BP1_pT70
BTBD10	1	4E-BP1_pT70
SEMA4G	1	4E-BP1_pT70
NOM1	1	4E-BP1_pT70
LRP6	-1	4E-BP1_pT70
MRPL47	1	4E-BP1_pT70
ZNF281	-1	4E-BP1_pT70
DTL	1	4E-BP1_pT70
C21orf62	-1	4E-BP1_pT70
ATP6AP1	1	4E-BP1_pT70
MAP1LC3C	-1	4E-BP1_pT70
COMMD4	1	4E-BP1_pT70
PCYOX1	1	4E-BP1_pT70
SMAD1	-1	4E-BP1_pT70
SLITRK3	-1	4E-BP1_pT70
FBXO41	1	4E-BP1_pT70
KHDRBS2	-1	4E-BP1_pT70
GINS2	1	4E-BP1_pT70
GZF1	1	4E-BP1_pT70
THAP8	1	4E-BP1_pT70
STAT3	-1	4E-BP1_pT70
ADAMTS18	-1	4E-BP1_pT70
CH25H	-1	4E-BP1_pT70
CLIC1	1	4E-BP1_pT70
ZNF646	-1	4E-BP1_pT70
TRIM39	1	4E-BP1_pT70
EXO1	1	4E-BP1_pT70
ANGEL2	-1	4E-BP1_pT70
KRTAP12-1	1	4E-BP1_pT70
DOK4	1	4E-BP1_pT70
PFN2	1	4E-BP1_pT70
GMNN	1	4E-BP1_pT70
ACAD9	1	4E-BP1_pT70
SOX7	-1	4E-BP1_pT70
PCK2	1	4E-BP1_pT70
C17orf75	1	4E-BP1_pT70
SCARF2	-1	4E-BP1_pT70
LOC494150	1	4E-BP1_pT70
PYGO2	-1	4E-BP1_pT70
ANAPC7	1	4E-BP1_pT70
ASH2L	1	4E-BP1_pT70
C1orf66	-1	4E-BP1_pT70
FLJ10357	-1	4E-BP1_pT70
GYPC	-1	4E-BP1_pT70
WFDC9	1	4E-BP1_pT70
MYST1	-1	4E-BP1_pT70
TMEM26	-1	4E-BP1_pT70
SENP5	1	4E-BP1_pT70
PRKG1	-1	4E-BP1_pT70
tcag7.1015	1	4E-BP1_pT70
C6orf118	-1	4E-BP1_pT70
DDX53	-1	4E-BP1_pT70
CDKAL1	1	4E-BP1_pT70
DIXDC1	-1	4E-BP1_pT70
ZBTB7A	-1	4E-BP1_pT70
ZNF548	-1	4E-BP1_pT70
C20orf43	1	4E-BP1_pT70
PLD4	-1	4E-BP1_pT70
MGC39606	-1	4E-BP1_pT70
AP1S3	1	4E-BP1_pT70
YRDC	1	4E-BP1_pT70
EHD2	-1	4E-BP1_pT70
ISG20	1	4E-BP1_pT70
PLEKHA1	-1	4E-BP1_pT70
TMEM189	1	4E-BP1_pT70
HPCA	1	4E-BP1_pT70
FAHD2A	1	4E-BP1_pT70
NOTCH4	-1	4E-BP1_pT70
CD248	-1	4E-BP1_pT70
C9orf53	-1	4E-BP1_pT70
RP11-11C5.2	1	4E-BP1_pT70
MRPS18C	1	4E-BP1_pT70
PRDM2	-1	4E-BP1_pT70
CCT7	1	4E-BP1_pT70
CDC123	1	4E-BP1_pT70
TMPRSS3	-1	4E-BP1_pT70
ARHGDIB	-1	4E-BP1_pT70
BLVRB	1	4E-BP1_pT70
MGC26597	1	4E-BP1_pT70
LOC402057	-1	4E-BP1_pT70
GALNS	1	4E-BP1_pT70
FGFR1	1	4E-BP1_pT70
MGC16385	1	4E-BP1_pT70
CAMK1G	1	4E-BP1_pT70
ARG1	1	4E-BP1_pT70
SLC7A2	-1	4E-BP1_pT70
CACNG5	1	4E-BP1_pT70
ADAM9	1	4E-BP1_pT70
C6	-1	4E-BP1_pT70
MRPS12	1	4E-BP1_pT70
C20orf198	1	4E-BP1_pT70
BMP8A	-1	4E-BP1_pT70
GTF2E1	1	4E-BP1_pT70
KIAA1183	-1	4E-BP1_pT70
C8orf47	-1	4E-BP1_pT70
MEF2C	-1	4E-BP1_pT70
SLC4A2	1	4E-BP1_pT70
RPL3	-1	4E-BP1_pT70
PRLR	-1	4E-BP1_pT70
STAU1	1	4E-BP1_pT70
TTLL7	1	4E-BP1_pT70
DEPDC1B	1	4E-BP1_pT70
FAIM3	-1	4E-BP1_pT70
PSMD11	1	4E-BP1_pT70
ZFAND2A	1	4E-BP1_pT70
SGK	-1	4E-BP1_pT70
LYZL2	1	4E-BP1_pT70
DENND1A	1	4E-BP1_pT70
SLC10A6	-1	4E-BP1_pT70
PSMD10	1	4E-BP1_pT70
SPRY1	-1	4E-BP1_pT70
ARMC8	1	4E-BP1_pT70
BRCA1	1	4E-BP1_pT70
ADORA2A	-1	4E-BP1_pT70
ZBTB44	-1	4E-BP1_pT70
PSMA1	1	4E-BP1_pT70
MCM6	1	4E-BP1_pT70
POFUT2	1	4E-BP1_pT70
RELN	-1	4E-BP1_pT70
ISOC2	1	4E-BP1_pT70
C19orf59	1	4E-BP1_pT70
COL10A1	-1	4E-BP1_pT70
SLC39A4	1	4E-BP1_pT70
SCGB3A1	-1	4E-BP1_pT70
TMEM16G	1	4E-BP1_pT70
CYB561	1	4E-BP1_pT70
CCL21	-1	4E-BP1_pT70
THSD7A	-1	4E-BP1_pT70
NPAS4	1	4E-BP1_pT70
SOX9	-1	4E-BP1_pT70
YTHDF1	1	4E-BP1_pT70
VAPA	-1	4E-BP1_pT70
ETFA	1	4E-BP1_pT70
PDE1A	-1	4E-BP1_pT70
EPN3	1	4E-BP1_pT70
MPP5	-1	4E-BP1_pT70
Magmas	1	4E-BP1_pT70
TBL2	1	4E-BP1_pT70
SRP54	1	4E-BP1_pT70
RBPMS	-1	4E-BP1_pT70
OPA1	1	4E-BP1_pT70
ITLN1	1	4E-BP1_pT70
AP4E1	1	4E-BP1_pT70
RANBP1	1	4E-BP1_pT70
TXNDC14	1	4E-BP1_pT70
TCFL5	1	4E-BP1_pT70
C4orf7	-1	4E-BP1_pT70
MRPL23	1	4E-BP1_pT70
PECR	1	4E-BP1_pT70
CACNA1E	-1	4E-BP1_pT70
SPATA3	1	4E-BP1_pT70
HSDL1	1	4E-BP1_pT70
PTPRM	-1	4E-BP1_pT70
ZNF345	-1	4E-BP1_pT70
ICOS	1	4E-BP1_pT70
TOPBP1	1	4E-BP1_pT70
C14orf37	-1	4E-BP1_pT70
ARPC1A	1	4E-BP1_pT70
CUL2	1	4E-BP1_pT70
TNRC15	-1	4E-BP1_pT70
PA2G4	1	4E-BP1_pT70
TUBA3C	1	4E-BP1_pT70
LIM2	1	4E-BP1_pT70
PSMD9	1	4E-BP1_pT70
UACA	-1	4E-BP1_pT70
MAGEL2	-1	4E-BP1_pT70
PCDH17	-1	4E-BP1_pT70
IFITM5	-1	4E-BP1_pT70
CAMK2N2	-1	4E-BP1_pT70
SYF2	-1	4E-BP1_pT70
CIRBP	-1	4E-BP1_pT70
KCNE1L	-1	4E-BP1_pT70
C19orf57	1	4E-BP1_pT70
PHB	1	4E-BP1_pT70
PURA	-1	4E-BP1_pT70
POLD2	1	4E-BP1_pT70
TFPI	-1	4E-BP1_pT70
PRIM1	1	4E-BP1_pT70
PTRF	-1	4E-BP1_pT70
IFT88	-1	4E-BP1_pT70
KLHL30	1	4E-BP1_pT70
MPG	-1	4E-BP1_pT70
FCER1A	-1	4E-BP1_pT70
PDGFRA	-1	4E-BP1_pT70
KCNA1	-1	4E-BP1_pT70
EWSR1	1	4E-BP1_pT70
HSPA4L	1	4E-BP1_pT70
KIAA0828	1	4E-BP1_pT70
PSMA7	1	4E-BP1_pT70
CLDN8	-1	4E-BP1_pT70
LOC641367	1	4E-BP1_pT70
INTS10	-1	4E-BP1_pT70
ZDBF2	-1	4E-BP1_pT70
EPHA4	-1	4E-BP1_pT70
CD36	-1	4E-BP1_pT70
POLE4	1	4E-BP1_pT70
ERGIC2	1	4E-BP1_pT70
C6orf167	1	4E-BP1_pT70
TPT1	-1	4E-BP1_pT70
C18orf32	1	4E-BP1_pT70
FAM104A	1	4E-BP1_pT70
BCL9	-1	4E-BP1_pT70
FUT10	-1	4E-BP1_pT70
COG4	1	4E-BP1_pT70
EIF3B	1	4E-BP1_pT70
LGALS3BP	1	4E-BP1_pT70
IFI44L	1	4E-BP1_pT70
RPP14	1	4E-BP1_pT70
CHST5	1	4E-BP1_pT70
KIF5C	-1	4E-BP1_pT70
SEC13	1	4E-BP1_pT70
PPP3R1	1	4E-BP1_pT70
TOMM20	-1	4E-BP1_pT70
KIF5B	1	4E-BP1_pT70
BTNL9	-1	4E-BP1_pT70
C16orf70	1	4E-BP1_pT70
SLC25A39	1	4E-BP1_pT70
RGS5	-1	4E-BP1_pT70
SERPINE2	-1	4E-BP1_pT70
SAMD4A	-1	4E-BP1_pT70
SRRM1	-1	4E-BP1_pT70
OR52N4	1	4E-BP1_pT70
LOC339809	-1	4E-BP1_pT70
USP43	-1	4E-BP1_pT70
GGCX	1	4E-BP1_pT70
GAS2L3	1	4E-BP1_pT70
TMEM165	1	4E-BP1_pT70
C9orf103	-1	4E-BP1_pT70
ITIH3	-1	4E-BP1_pT70
CCNG2	-1	4E-BP1_pT70
STOML3	-1	4E-BP1_pT70
ARTS-1	-1	4E-BP1_pT70
BMPR2	-1	4E-BP1_pT70
SNAPC5	1	4E-BP1_pT70
PDCD10	1	4E-BP1_pT70
HCCS	1	4E-BP1_pT70
ARMCX2	-1	4E-BP1_pT70
FAM71A	1	4E-BP1_pT70
FAM57B	1	4E-BP1_pT70
STRAP	1	4E-BP1_pT70
FANK1	-1	4E-BP1_pT70
OR52J3	1	4E-BP1_pT70
LOC283345	1	4E-BP1_pT70
KIAA0692	1	4E-BP1_pT70
NUP155	1	4E-BP1_pT70
psiTPTE22	-1	4E-BP1_pT70
LOC388969	1	4E-BP1_pT70
SUPT7L	1	4E-BP1_pT70
CDC42EP5	-1	4E-BP1_pT70
C21orf59	1	4E-BP1_pT70
C8orf37	1	4E-BP1_pT70
C17orf59	-1	4E-BP1_pT70
S100A3	-1	4E-BP1_pT70
UTRN	-1	4E-BP1_pT70
PCDHB4	-1	4E-BP1_pT70
DLX2	-1	4E-BP1_pT70
UPF2	1	4E-BP1_pT70
OAF	-1	4E-BP1_pT70
BTBD7	-1	4E-BP1_pT70
SLC40A1	-1	4E-BP1_pT70
C6orf173	1	4E-BP1_pT70
LOC653319	1	4E-BP1_pT70
JUNB	-1	4E-BP1_pT70
ARRDC5	-1	4E-BP1_pT70
PTGES3	1	4E-BP1_pT70
LONP2	1	4E-BP1_pT70
KCNIP1	-1	4E-BP1_pT70
PDDC1	1	4E-BP1_pT70
COQ10B	1	4E-BP1_pT70
LSAMP	-1	4E-BP1_pT70
CASQ1	-1	4E-BP1_pT70
MGC13057	-1	4E-BP1_pT70
SMARCD2	1	4E-BP1_pT70
CRB1	-1	4E-BP1_pT70
FKBP1A	1	4E-BP1_pT70
KIRREL	-1	4E-BP1_pT70
C7orf49	1	4E-BP1_pT70
LRRTM4	1	4E-BP1_pT70
SKI	-1	4E-BP1_pT70
MSMB	1	4E-BP1_pT70
GPSM1	1	4E-BP1_pT70
ELMOD2	1	4E-BP1_pT70
DIDO1	1	4E-BP1_pT70
GDPD3	1	4E-BP1_pT70
ATP6V0E2	1	4E-BP1_pT70
CRADD	1	4E-BP1_pT70
PHYHIP	-1	4E-BP1_pT70
WNT11	-1	4E-BP1_pT70
ACCN2	1	4E-BP1_pT70
ENOX1	-1	4E-BP1_pT70
SPTY2D1	1	4E-BP1_pT70
TRIM35	-1	4E-BP1_pT70
BRI3BP	1	4E-BP1_pT70
RELT	1	4E-BP1_pT70
CDH5	-1	4E-BP1_pT70
CCND2	-1	4E-BP1_pT70
PLSCR3	-1	4E-BP1_pT70
KIF20A	1	4E-BP1_pT70
TIPIN	1	4E-BP1_pT70
FASTK	1	4E-BP1_pT70
CHST12	1	4E-BP1_pT70
TIMP4	-1	4E-BP1_pT70
ZFP36	-1	4E-BP1_pT70
FGF7	-1	4E-BP1_pT70
CCDC44	1	4E-BP1_pT70
WDR34	1	4E-BP1_pT70
CAPN5	1	4E-BP1_pT70
ESCO2	1	4E-BP1_pT70
GPATCH1	-1	4E-BP1_pT70
PSMB3	1	4E-BP1_pT70
BBC3	-1	4E-BP1_pT70
C8orf32	1	4E-BP1_pT70
CUZD1	1	4E-BP1_pT70
MRPS17	1	4E-BP1_pT70
RBM28	1	4E-BP1_pT70
XPO1	1	4E-BP1_pT70
HIST1H4A	1	4E-BP1_pT70
ZBTB4	-1	4E-BP1_pT70
ADSS	-1	4E-BP1_pT70
MGC14436	1	4E-BP1_pT70
TP53RK	1	4E-BP1_pT70
RAB5A	1	4E-BP1_pT70
ZCCHC7	-1	4E-BP1_pT70
C17orf45	-1	4E-BP1_pT70
FLJ10986	-1	4E-BP1_pT70
LOC338328	-1	4E-BP1_pT70
DGUOK	1	4E-BP1_pT70
CLCN5	1	4E-BP1_pT70
MCAT	-1	4E-BP1_pT70
2009-09-01	1	4E-BP1_pT70
CUL5	-1	4E-BP1_pT70
INHA	1	4E-BP1_pT70
C2orf29	1	4E-BP1_pT70
TCF4	-1	4E-BP1_pT70
TRPM6	-1	4E-BP1_pT70
DYNC1I2	-1	4E-BP1_pT70
HNRNPU	-1	4E-BP1_pT70
RAB35	1	4E-BP1_pT70
TBL1XR1	-1	4E-BP1_pT70
CNGB1	1	4E-BP1_pT70
MRPL27	1	4E-BP1_pT70
NLRP5	-1	4E-BP1_pT70
CDH16	1	4E-BP1_pT70
HARS	1	4E-BP1_pT70
HCRT	1	4E-BP1_pT70
PLAC9	-1	4E-BP1_pT70
TAF2	1	4E-BP1_pT70
PCBD2	1	4E-BP1_pT70
TM2D2	1	4E-BP1_pT70
CCL8	1	4E-BP1_pT70
CHI3L2	-1	4E-BP1_pT70
AKT3	-1	4E-BP1_pT70
NRBP2	1	4E-BP1_pT70
TRIO	-1	4E-BP1_pT70
QDPR	-1	4E-BP1_pT70
KIAA1217	-1	4E-BP1_pT70
ATP6V1G1	1	4E-BP1_pT70
CDC42BPG	1	4E-BP1_pT70
APITD1	1	4E-BP1_pT70
G3BP1	-1	4E-BP1_pT70
GBP5	1	4E-BP1_pT70
CALML6	1	4E-BP1_pT70
CRTAC1	-1	4E-BP1_pT70
FLJ14816	1	4E-BP1_pT70
TTTY13	1	4E-BP1_pT70
PRTN3	1	4E-BP1_pT70
MAGEH1	-1	4E-BP1_pT70
EFCAB1	-1	4E-BP1_pT70
NIP30	1	4E-BP1_pT70
DLEC1	-1	4E-BP1_pT70
PGF	-1	4E-BP1_pT70
TRIM24	1	4E-BP1_pT70
ZNF205	-1	4E-BP1_pT70
ZNF484	-1	4E-BP1_pT70
SENP8	1	4E-BP1_pT70
ABI3BP	-1	4E-BP1_pT70
CCDC94	-1	4E-BP1_pT70
HSP90AB6P	1	4E-BP1_pT70
PLB1	-1	4E-BP1_pT70
MAPK14	1	4E-BP1_pT70
LOC389207	-1	4E-BP1_pT70
LACTB2	1	4E-BP1_pT70
KCNMB1	-1	4E-BP1_pT70
KRT4	1	4E-BP1_pT70
MSH6	1	4E-BP1_pT70
OR1L6	1	4E-BP1_pT70
ABHD9	-1	4E-BP1_pT70
OR4A16	1	4E-BP1_pT70
ZNF275	1	4E-BP1_pT70
ASCC3L1	1	4E-BP1_pT70
E2F5	1	4E-BP1_pT70
FAT	-1	4E-BP1_pT70
GCSH	1	4E-BP1_pT70
OR6V1	-1	4E-BP1_pT70
KLHL1	-1	4E-BP1_pT70
2015-09-01	-1	4E-BP1_pT70
[truncated: 32,440 more rows]
